# Supplementary material for: Functional 5Bq allele is responsible for the compact spike phenotype in common wheat (Triticum aestivum L.)
Source: BMC Plant Biol. 2026 Mar 17;26:746. doi: 10.1186/s12870-026-08583-x (PMC13107888; doi:10.1186/s12870-026-08583-x)
Supplement: Supplementary file 10 — Supplementary Material 10. [file 12870_2026_8583_MOESM10_ESM.xlsx]

## Sheet: Table S1
Table S1 Details regarding the wheat materials used for the haplotype analysis
No.	Accession	Origin	Haplotype	Type	With rachis internode length data
1	Baidatou	Gansu, China	Haplotype 1	Chinese landrace	Yes
2	Dabaimai	Qinghai, China	Haplotype 1	Chinese landrace	Yes
3	dalibanmang	Shandong, China	Haplotype 1	Chinese landrace	Yes
4	Dunhuachunmai	Jilin, China	Haplotype 1	Chinese landrace	Yes
5	Hongduomai	Shandong, China	Haplotype 1	Chinese landrace	No
6	Hongmaomai	Gansu, China	Haplotype 1	Chinese landrace	No
7	Huangmaizi	Sichuan, China	Haplotype 1	Chinese landrace	No
8	Laobaimai	Gansu, China	Haplotype 1	Chinese landrace	No
9	Laohongmai	Gansu, China	Haplotype 1	Chinese landrace	No
10	Shanmai-1	Ningxia, China	Haplotype 1	Chinese landrace	Yes
11	Suotiaohongmai	Shaanxi, China	Haplotype 1	Chinese landrace	Yes
12	Wujiangzhuo	Tibet, China	Haplotype 1	Chinese landrace	Yes
13	Wumangchunmai-1	Xinjiang, China	Haplotype 1	Chinese landrace	Yes
14	Xiaobaimai	Inner Mongolia, China	Haplotype 1	Chinese landrace	Yes
15	Xiaobaimang-1	Hebei, China	Haplotype 1	Chinese landrace	Yes
16	Xiaobaimang-2	Hebei, China	Haplotype 1	Chinese landrace	No
17	Xiaohongmai-1	Shaanxi, China	Haplotype 1	Chinese landrace	No
18	Xiaohongpi	Inner Mongolia, China	Haplotype 1	Chinese landrace	Yes
19	Yejihong	Shandong, China	Haplotype 1	Chinese landrace	No
20	Youzimai-1	Hebei, China	Haplotype 1	Chinese landrace	No
21	Zhuganqing	Shanxi, China	Haplotype 1	Chinese landrace	No
22	Baimai	Hubei, China	Haplotype 2	Chinese landrace	No
23	Baimangmai-1	Hebei, China	Haplotype 2	Chinese landrace	Yes
24	Baimangyouzi	Henan, China	Haplotype 2	Chinese landrace	No
25	Baimazha	Ningxia, China	Haplotype 2	Chinese landrace	Yes
26	Baiqitou	Gansu, China	Haplotype 2	Chinese landrace	Yes
27	Bianbachunmai 6	Tibet, China	Haplotype 2	Chinese landrace	Yes
28	Chunmai	Xinjiang, China	Haplotype 2	Chinese landrace	Yes
29	Dahonghua	Sichuan, China	Haplotype 2	Chinese landrace	No
30	Daqitou	Hebei, China	Haplotype 2	Chinese landrace	No
31	Gaochan1	Hebei, China	Haplotype 2	Chinese landrace	No
32	Guangtou	Heilongjiang, China	Haplotype 2	Chinese landrace	Yes
33	Henanbai	Beijing, China	Haplotype 2	Chinese landrace	No
34	Hongdongmai-1	Xinjiang, China	Haplotype 2	Chinese landrace	Yes
35	Hongdongmai-2	Xinjiang, China	Haplotype 2	Chinese landrace	Yes
36	Hongjinbaoyin	Xinjiang, China	Haplotype 2	Chinese landrace	Yes
37	Hongmai	Xinjiang, China	Haplotype 2	Chinese landrace	Yes
38	Hongmangmaizi	Sichuan, China	Haplotype 2	Chinese landrace	No
39	Hongmangzi	Hubei, China	Haplotype 2	Chinese landrace	Yes
40	Huoliaomai	Inner Mongolia, China	Haplotype 2	Chinese landrace	Yes
41	Jiangmai	Guizhou, China	Haplotype 2	Chinese landrace	Yes
42	Laotutou	Ningxia, China	Haplotype 2	Chinese landrace	Yes
43	Mahuaban	Jilin, China	Haplotype 2	Chinese landrace	Yes
44	Paozimai-1	Jiangxi, China	Haplotype 2	Chinese landrace	Yes
45	Putaomai	Shanghai, China	Haplotype 2	Chinese landrace	No
46	Sankecun	Hubei, China	Haplotype 2	Chinese landrace	Yes
47	Shanmai-2	Ningxia, China	Haplotype 2	Chinese landrace	Yes
48	Shenggexiaomai	Tibet, China	Haplotype 2	Chinese landrace	No
49	Shihuiyaohuomai	Shaanxi, China	Haplotype 2	Chinese landrace	No
50	Tajizhuo	Tibet, China	Haplotype 2	Chinese landrace	No
51	Xiaohongmai-2	Qinghai, China	Haplotype 2	Chinese landrace	No
52	Xiaohongmang-1	Hebei, China	Haplotype 2	Chinese landrace	No
53	Xiaolihong	Jiangsu, China	Haplotype 2	Chinese landrace	No
54	Xiaomangmai	Shanxi, China	Haplotype 2	Chinese landrace	No
55	Yangmaizi	Yunnan, China	Haplotype 2	Chinese landrace	No
56	Zharenzhuoma	Tibet, China	Haplotype 2	Chinese landrace	No
57	Zijiehong	Shandong, China	Haplotype 2	Chinese landrace	Yes
58	Baidongmai	Xinjiang, China	Haplotype 3	Chinese landrace	Yes
59	Baigedatou	Henan, China	Haplotype 3	Chinese landrace	No
60	Baiheshangtou	Henan, China	Haplotype 3	Chinese landrace	No
61	Baihuamai	Guizhou, China	Haplotype 3	Chinese landrace	Yes
62	Baihulutou	Tianjin, China	Haplotype 3	Chinese landrace	No
63	Baihuomai-1	Shanxi, China	Haplotype 3	Chinese landrace	Yes
64	Baihuomai-2	Henan, China	Haplotype 3	Chinese landrace	No
65	Baijiantiao	Shaanxi, China	Haplotype 3	Chinese landrace	No
66	Baijiaomai	Shanghai, China	Haplotype 3	Chinese landrace	No
67	Baikangyangmai	Shandong, China	Haplotype 3	Chinese landrace	No
68	Baike	Hebei, China	Haplotype 3	Chinese landrace	No
69	Baikebai	Hebei, China	Haplotype 3	Chinese landrace	No
70	Baikeguangtou	Zhejiang, China	Haplotype 3	Chinese landrace	No
71	Baikexiaomai	Guangdong, China	Haplotype 3	Chinese landrace	No
72	Baikeyoumang	Fujian, China	Haplotype 3	Chinese landrace	No
73	Baikumai	Shandong, China	Haplotype 3	Chinese landrace	No
74	Bailanghuimai	Tibet, China	Haplotype 3	Chinese landrace	Yes
75	Bailanmai	Shaanxi, China	Haplotype 3	Chinese landrace	No
76	Baimaier	Sichuan, China	Haplotype 3	Chinese landrace	No
77	Baimaizi	Sichuan, China	Haplotype 3	Chinese landrace	Yes
78	Baimangcao	Henan, China	Haplotype 3	Chinese landrace	No
79	Baimanghong	Shanxi, China	Haplotype 3	Chinese landrace	No
80	Baimangmai-2	Shaanxi, China	Haplotype 3	Chinese landrace	Yes
81	Baimangmai-3	Beijing, China	Haplotype 3	Chinese landrace	No
82	Baimangxiaomai	Sichuan, China	Haplotype 3	Chinese landrace	Yes
83	Baimangzi	Jiangsu, China	Haplotype 3	Chinese landrace	No
84	Baipibai	Hebei, China	Haplotype 3	Chinese landrace	No
85	Baipu (luoqing)	Zhejiang, China	Haplotype 3	Chinese landrace	Yes
86	Baiqimai	Gansu, China	Haplotype 3	Chinese landrace	No
87	Baiqiumai	Hebei, China	Haplotype 3	Chinese landrace	Yes
88	Baishamai	Shandong, China	Haplotype 3	Chinese landrace	No
89	Baishanmai	Shanxi, China	Haplotype 3	Chinese landrace	No
90	Baisuihong	Jiangsu, China	Haplotype 3	Chinese landrace	No
91	Baisuizi	Shandong, China	Haplotype 3	Chinese landrace	No
92	Baitiaoyu	Henan, China	Haplotype 3	Chinese landrace	Yes
93	Baitumai	Shandong, China	Haplotype 3	Chinese landrace	No
94	Baitutou	Shandong, China	Haplotype 3	Chinese landrace	No
95	Baituzitou	Shandong, China	Haplotype 3	Chinese landrace	Yes
96	Baiwugongcao	Shaanxi, China	Haplotype 3	Chinese landrace	No
97	Baixianmai	Shanxi, China	Haplotype 3	Chinese landrace	No
98	Baixu	Zhejiang, China	Haplotype 3	Chinese landrace	No
99	Baiyuhua	Jiangsu, China	Haplotype 3	Chinese landrace	No
100	Baiyuxiaomai	Sichuan, China	Haplotype 3	Chinese landrace	No
101	Baizhaoyu	Jiangsu, China	Haplotype 3	Chinese landrace	No
102	Banjiemangdabaimai	Shandong, China	Haplotype 3	Chinese landrace	No
103	Banmangmai	Shandong, China	Haplotype 3	Chinese landrace	No
104	Bendihuanghuamai	Sichuan, China	Haplotype 3	Chinese landrace	Yes
105	Benmai	Henan, China	Haplotype 3	Chinese landrace	No
106	Biantouguangkemai	Yunnan, China	Haplotype 3	Chinese landrace	Yes
107	Boerqing	Shandong, China	Haplotype 3	Chinese landrace	No
108	Bomiduanqu	Tibet, China	Haplotype 3	Chinese landrace	No
109	Cantiaomai	Henan, China	Haplotype 3	Chinese landrace	No
110	Caoxieban	Hubei, China	Haplotype 3	Chinese landrace	No
111	Changmangbaike	Shaanxi, China	Haplotype 3	Chinese landrace	No
112	Changmangmaoyingmai	Tibet, China	Haplotype 3	Chinese landrace	No
113	Changshamai	Hubei, China	Haplotype 3	Chinese landrace	No
114	Chaoanxiaomai	Guangdong, China	Haplotype 3	Chinese landrace	Yes
115	Chejianzi	Jiangsu, China	Haplotype 3	Chinese landrace	Yes
116	Chengduguangtou	Sichuan, China	Haplotype 3	Chinese landrace	Yes
117	Chike	Guangdong, China	Haplotype 3	Chinese landrace	Yes
118	Chinese Spring	Sichuan, China	Haplotype 3	Chinese landrace	No
119	Chunqiumaizi	Hebei, China	Haplotype 3	Chinese landrace	No
120	Chunxiaomai	Shanxi, China	Haplotype 3	Chinese landrace	Yes
121	Chushanbao	Henan, China	Haplotype 3	Chinese landrace	Yes
122	Dabailing	Hebei, China	Haplotype 3	Chinese landrace	No
123	Dabaimai-2	Gansu, China	Haplotype 3	Chinese landrace	Yes
124	Dabaimai-3	Hebei, China	Haplotype 3	Chinese landrace	No
125	Dabaimang	Hebei, China	Haplotype 3	Chinese landrace	No
126	Dabaipi	Hebei, China	Haplotype 3	Chinese landrace	Yes
127	Dachunbaisilengmai	Sichuan, China	Haplotype 3	Chinese landrace	Yes
128	Dahuangpi	Anhui, China	Haplotype 3	Chinese landrace	Yes
129	Daimanghongmai	Tianjin, China	Haplotype 3	Chinese landrace	Yes
130	Dakoumai-1	Henan, China	Haplotype 3	Chinese landrace	Yes
131	Dakoumai-2	Henan, China	Haplotype 3	Chinese landrace	No
132	Dalihong	Henan, China	Haplotype 3	Chinese landrace	No
133	Daqimai	Shaanxi, China	Haplotype 3	Chinese landrace	No
134	Daqingmang-1	Heilongjiang, China	Haplotype 3	Chinese landrace	Yes
135	Daqingmang-2	Tianjin, China	Haplotype 3	Chinese landrace	No
136	Datianquxiaomai	Guangdong, China	Haplotype 3	Chinese landrace	No
137	Dayuhua	Jiangsu, China	Haplotype 3	Chinese landrace	Yes
138	Dujiaqiaoxiaomai	Zhejiang, China	Haplotype 3	Chinese landrace	No
139	Erguangtou	Hebei, China	Haplotype 3	Chinese landrace	No
140	Fanshenzhuo	Tibet, China	Haplotype 3	Chinese landrace	No
141	Fumai	Henan, China	Haplotype 3	Chinese landrace	Yes
142	Fuyanghong	Anhui, China	Haplotype 3	Chinese landrace	Yes
143	Galaohan	Qinghai, China	Haplotype 3	Chinese landrace	No
144	Gaoshanzaoshuxiaomai	Sichuan, China	Haplotype 3	Chinese landrace	No
145	Gejiaxiang	Qinghai, China	Haplotype 3	Chinese landrace	Yes
146	Gongxianmai	Hebei, China	Haplotype 3	Chinese landrace	No
147	Gouweibabaimai	Shaanxi, China	Haplotype 3	Chinese landrace	No
148	Guangdezao	Jiangsu, China	Haplotype 3	Chinese landrace	No
149	Guangguangtou	Sichuan, China	Haplotype 3	Chinese landrace	No
150	Guangtoumai	Guangxi, China	Haplotype 3	Chinese landrace	No
151	Guchengxiaomai	Hebei, China	Haplotype 3	Chinese landrace	No
152	Hanzhongbai	Shaanxi, China	Haplotype 3	Chinese landrace	Yes
153	Heshangmai-1	Hunan, China	Haplotype 3	Chinese landrace	Yes
154	Heshangmai-2	Hunan, China	Haplotype 3	Chinese landrace	No
155	Hongchunmai-1	Xinjiang, China	Haplotype 3	Chinese landrace	Yes
156	Hongchunmai-2	Xinjiang, China	Haplotype 3	Chinese landrace	Yes
157	Honggoudou	Henan, China	Haplotype 3	Chinese landrace	Yes
158	Hongheshang	Shandong, China	Haplotype 3	Chinese landrace	No
159	Hongheshangtou	Henan, China	Haplotype 3	Chinese landrace	Yes
160	Honghuamai	Sichuan, China	Haplotype 3	Chinese landrace	Yes
161	Honghuazao	Hubei, China	Haplotype 3	Chinese landrace	Yes
162	Honghulubaimai	Hebei, China	Haplotype 3	Chinese landrace	No
163	Hongjinmai	Gansu, China	Haplotype 3	Chinese landrace	Yes
164	Hongkewugong	Zhejiang, China	Haplotype 3	Chinese landrace	No
165	Honglaomai	Shaanxi, China	Haplotype 3	Chinese landrace	Yes
166	Honglidangnianlao	Shaanxi, China	Haplotype 3	Chinese landrace	Yes
167	Hongmangbai	Tianjin, China	Haplotype 3	Chinese landrace	No
168	Hongmangcao	Henan, China	Haplotype 3	Chinese landrace	No
169	Hongmanghongmai	Shandong, China	Haplotype 3	Chinese landrace	No
170	Hongmangmai	Guizhou, China	Haplotype 3	Chinese landrace	No
171	Hongmangxiaomai	Shandong, China	Haplotype 3	Chinese landrace	No
172	Hongpidongmai	Shanxi, China	Haplotype 3	Chinese landrace	Yes
173	Hongpixiaomai	Inner Mongolia, China	Haplotype 3	Chinese landrace	Yes
174	Hongqiangchang	Shaanxi, China	Haplotype 3	Chinese landrace	Yes
175	Hongtiaomai	Sichuan, China	Haplotype 3	Chinese landrace	No
176	Hongtuzi-1	Ningxia, China	Haplotype 3	Chinese landrace	Yes
177	Hongtuzi-2	Ningxia, China	Haplotype 3	Chinese landrace	No
178	Hongxumai-1	Shaanxi, China	Haplotype 3	Chinese landrace	Yes
179	Hongxumai-2	Sichuan, China	Haplotype 3	Chinese landrace	No
180	Huangfangzhu	Jiangsu, China	Haplotype 3	Chinese landrace	No
181	Huangguaxian	Henan, China	Haplotype 3	Chinese landrace	Yes
182	Huanghuaxiaomai	Sichuan, China	Haplotype 3	Chinese landrace	No
183	Huayangxiaomai	Sichuan, China	Haplotype 3	Chinese landrace	No
184	Huimai	Guizhou, China	Haplotype 3	Chinese landrace	No
185	Huomai-1	Gansu, China	Haplotype 3	Chinese landrace	Yes
186	Huomai-2	Henan, China	Haplotype 3	Chinese landrace	No
187	Huoqiu	Liaoning, China	Haplotype 3	Chinese landrace	Yes
188	Huoshaotian	Jiangsu, China	Haplotype 3	Chinese landrace	No
189	Huxumai	Anhui, China	Haplotype 3	Chinese landrace	No
190	Jiachashumai	Tibet, China	Haplotype 3	Chinese landrace	No
191	Jiachazharenzhuoma	Tibet, China	Haplotype 3	Chinese landrace	No
192	Jiahongmai	Shanxi, China	Haplotype 3	Chinese landrace	Yes
193	Jiangdongmen	Jiangsu, China	Haplotype 3	Chinese landrace	Yes
194	Jiangxizao	Anhui, China	Haplotype 3	Chinese landrace	No
195	Jianmai	Henan, China	Haplotype 3	Chinese landrace	Yes
196	Jigupizhuo	Tibet, China	Haplotype 3	Chinese landrace	No
197	Jinbaoyu	Shandong, China	Haplotype 3	Chinese landrace	No
198	Jinhuangmai	Gansu, China	Haplotype 3	Chinese landrace	Yes
199	Kangdingxiaomai	Sichuan, China	Haplotype 3	Chinese landrace	Yes
200	Kumai	Henan, China	Haplotype 3	Chinese landrace	No
201	Lanmai	Qinghai, China	Haplotype 3	Chinese landrace	No
202	Lanxizaoxiaomai	Zhejiang, China	Haplotype 3	Chinese landrace	Yes
203	Laobaitiaozi	Shaanxi, China	Haplotype 3	Chinese landrace	No
204	Laolaixia	Shandong, China	Haplotype 3	Chinese landrace	Yes
205	Laoqimai	Shaanxi, China	Haplotype 3	Chinese landrace	Yes
206	Liangganbai	Henan, China	Haplotype 3	Chinese landrace	No
207	Lingbao 925	Henan, China	Haplotype 3	Chinese landrace	No
208	Liulengmai	Hebei, China	Haplotype 3	Chinese landrace	No
209	Liuyuehuang	Qinghai, China	Haplotype 3	Chinese landrace	Yes
210	Liuzhutou	Jiangsu, China	Haplotype 3	Chinese landrace	Yes
211	Louguding	Shandong, China	Haplotype 3	Chinese landrace	Yes
212	Lushanmai	Sichuan, China	Haplotype 3	Chinese landrace	No
213	Mangkuazi	Jiangsu, China	Haplotype 3	Chinese landrace	No
214	Mangmai	Inner Mongolia, China	Haplotype 3	Chinese landrace	No
215	Mangxiaomai	Jiangsu, China	Haplotype 3	Chinese landrace	Yes
216	Maoyingmai	Tibet, China	Haplotype 3	Chinese landrace	No
217	Mazhatoumai	Shandong, China	Haplotype 3	Chinese landrace	No
218	Molengmai	Yunnan, China	Haplotype 3	Chinese landrace	No
219	Nanjinghuang	Jiangsu, China	Haplotype 3	Chinese landrace	No
220	Niuzhijia	Shanxi, China	Haplotype 3	Chinese landrace	Yes
221	Nuomai	Hunan, China	Haplotype 3	Chinese landrace	Yes
222	Nverhong	Shaanxi, China	Haplotype 3	Chinese landrace	No
223	Paozimai-2	Jiangxi, China	Haplotype 3	Chinese landrace	No
224	Piaoxiao	Shandong, China	Haplotype 3	Chinese landrace	No
225	Puningxiaomai	Guangdong, China	Haplotype 3	Chinese landrace	No
226	Pushanbamai	Henan, China	Haplotype 3	Chinese landrace	No
227	Qianqianmai	Guizhou, China	Haplotype 3	Chinese landrace	No
228	Qimai	Shandong, China	Haplotype 3	Chinese landrace	No
229	Qingmangzi	Jiangsu, China	Haplotype 3	Chinese landrace	No
230	Qingtianmai	Zhejiang, China	Haplotype 3	Chinese landrace	No
231	Qingyuanxiaomai	Guangdong, China	Haplotype 3	Chinese landrace	No
232	Qiyanghongke	Hunan, China	Haplotype 3	Chinese landrace	No
233	Quanmangxiaomai	Hubei, China	Haplotype 3	Chinese landrace	No
234	Qumangmai	Henan, China	Haplotype 3	Chinese landrace	No
235	Ranriwumangmai	Sichuan, China	Haplotype 3	Chinese landrace	No
236	Sanyuehuang-1	Henan, China	Haplotype 3	Chinese landrace	Yes
237	Sanyuehuang-2	Henan, China	Haplotype 3	Chinese landrace	Yes
238	Sanyuehuang-3	Sichuan, China	Haplotype 3	Chinese landrace	No
239	Shaanxibaimai	Gansu, China	Haplotype 3	Chinese landrace	Yes
240	Shamabizhuo	Tibet, China	Haplotype 3	Chinese landrace	No
241	Shanglinxiaomai	Guangxi, China	Haplotype 3	Chinese landrace	Yes
242	Shanxihong	Gansu, China	Haplotype 3	Chinese landrace	No
243	Shanyangxue	Shaanxi, China	Haplotype 3	Chinese landrace	No
244	Shengen	Fujian, China	Haplotype 3	Chinese landrace	Yes
245	Shuilizhan	Jiangxi, China	Haplotype 3	Chinese landrace	Yes
246	Shunshuihong	Jiangsu, China	Haplotype 3	Chinese landrace	No
247	Siqiangxiaomai	Shaanxi, China	Haplotype 3	Chinese landrace	No
248	Songruimai	Fujian, China	Haplotype 3	Chinese landrace	Yes
249	Suzhuozhuoma	Tibet, China	Haplotype 3	Chinese landrace	No
250	Tarongzhuo	Tibet, China	Haplotype 3	Chinese landrace	No
251	Tiegengqing	Zhejiang, China	Haplotype 3	Chinese landrace	No
252	Tiezimai	Hubei, China	Haplotype 3	Chinese landrace	No
253	Tiezuantou	Zhejiang, China	Haplotype 3	Chinese landrace	No
254	Tongjiabaxiaomai	Sichuan, China	Haplotype 3	Chinese landrace	Yes
255	Tumai	Beijing, China	Haplotype 3	Chinese landrace	No
256	Tumangmai	Shaanxi, China	Haplotype 3	Chinese landrace	Yes
257	Tuotuomai	Sichuan, China	Haplotype 3	Chinese landrace	No
258	Tutoubai	Hebei, China	Haplotype 3	Chinese landrace	No
259	Tutoumai	Henan, China	Haplotype 3	Chinese landrace	No
260	Wangkamai	Tibet, China	Haplotype 3	Chinese landrace	No
261	Wangshuibai	Jiangsu, China	Haplotype 3	Chinese landrace	Yes
262	Wugongbian	Anhui, China	Haplotype 3	Chinese landrace	No
263	Wugongmai-1	Hubei, China	Haplotype 3	Chinese landrace	No
264	Wugongmai-2	Anhui, China	Haplotype 3	Chinese landrace	No
265	Wugongxu	Hubei, China	Haplotype 3	Chinese landrace	No
266	Wuhuatou	Henan, China	Haplotype 3	Chinese landrace	No
267	Wumangchunmai-2	Xinjiang, China	Haplotype 3	Chinese landrace	Yes
268	Wuxuxiaomai	Guangdong, China	Haplotype 3	Chinese landrace	No
269	Wuyangmai	Sichuan, China	Haplotype 3	Chinese landrace	No
270	Wuyuanmai	Jiangxi, China	Haplotype 3	Chinese landrace	Yes
271	Xianjvmai	Zhejiang, China	Haplotype 3	Chinese landrace	No
272	Xianmai	Henan, China	Haplotype 3	Chinese landrace	Yes
273	Xiaobaipi	Hebei, China	Haplotype 3	Chinese landrace	No
274	Xiaobiansui	Shandong, China	Haplotype 3	Chinese landrace	No
275	Xiaofuoshou	Henan, China	Haplotype 3	Chinese landrace	Yes
276	Xiaoganmai	Hubei, China	Haplotype 3	Chinese landrace	No
277	Xiaogongxian	Shandong, China	Haplotype 3	Chinese landrace	No
278	Xiaohongmang-2	Heilongjiang, China	Haplotype 3	Chinese landrace	No
279	Xiaohongmangliangmai	Shandong, China	Haplotype 3	Chinese landrace	No
280	Xiaokouhong	Liaoning, China	Haplotype 3	Chinese landrace	Yes
281	Xiaomaimang	Hebei, China	Haplotype 3	Chinese landrace	No
282	Xiaoqingmang	Gansu, China	Haplotype 3	Chinese landrace	No
283	Xiaoyehongmai	Liaoning, China	Haplotype 3	Chinese landrace	No
284	Xiaoyuhua	Jiangsu, China	Haplotype 3	Chinese landrace	No
285	Xiaozibai	Henan, China	Haplotype 3	Chinese landrace	No
286	Xiaozihong	Henan, China	Haplotype 3	Chinese landrace	No
287	Xinjinyoumang	Liaoning, China	Haplotype 3	Chinese landrace	No
288	Xishanbiansui	Shandong, China	Haplotype 3	Chinese landrace	Yes
289	Xiyangmai	Zhejiang, China	Haplotype 3	Chinese landrace	No
290	Xuemai	Jilin, China	Haplotype 3	Chinese landrace	No
291	Yangmai-1	Heilongjiang, China	Haplotype 3	Chinese landrace	Yes
292	Yangmai-2	Shaanxi, China	Haplotype 3	Chinese landrace	No
293	Yangmai-3	Hubei, China	Haplotype 3	Chinese landrace	No
294	Yejiling	Shandong, China	Haplotype 3	Chinese landrace	No
295	Yerenmao	Henan, China	Haplotype 3	Chinese landrace	No
296	Yigongzhuo	Tibet, China	Haplotype 3	Chinese landrace	No
297	Yizhimai	Gansu, China	Haplotype 3	Chinese landrace	Yes
298	Yizuomao	Sichuan, China	Haplotype 3	Chinese landrace	No
299	Youmai	Guangdong, China	Haplotype 3	Chinese landrace	No
300	Youmangbaifu	Jilin, China	Haplotype 3	Chinese landrace	Yes
301	Youmangsaogudan	Henan, China	Haplotype 3	Chinese landrace	Yes
302	Youmangyangmai	Gansu, China	Haplotype 3	Chinese landrace	No
303	Youtiaomai	Sichuan, China	Haplotype 3	Chinese landrace	No
304	Youzimai-2	Henan, China	Haplotype 3	Chinese landrace	Yes
305	Yuermai	Shaanxi, China	Haplotype 3	Chinese landrace	No
306	Yulincao	Shandong, China	Haplotype 3	Chinese landrace	No
307	Yupi	Sichuan, China	Haplotype 3	Chinese landrace	No
308	Yuqiumai-1	Hubei, China	Haplotype 3	Chinese landrace	Yes
309	Yuqiumai-2	Guizhou, China	Haplotype 3	Chinese landrace	No
310	Yuweimai	Sichuan, China	Haplotype 3	Chinese landrace	No
311	Yuzuiweimai	Sichuan, China	Haplotype 3	Chinese landrace	No
312	Zaohuangmai	Sichuan, China	Haplotype 3	Chinese landrace	No
313	Zaowutian	Jiangsu, China	Haplotype 3	Chinese landrace	Yes
314	Zaoxiaomai-1	Zhejiang, China	Haplotype 3	Chinese landrace	Yes
315	Zaoxiaomai-2	Guangdong, China	Haplotype 3	Chinese landrace	No
316	Zedangzaxiaomai	Tibet, China	Haplotype 3	Chinese landrace	No
317	Zhaguogouqumai	Tibet, China	Haplotype 3	Chinese landrace	No
318	Zhahong	Tibet, China	Haplotype 3	Chinese landrace	Yes
319	Zhana	Tibet, China	Haplotype 3	Chinese landrace	No
320	Zhangmuxiaomai	Guangxi, China	Haplotype 3	Chinese landrace	No
321	Zhugoumai	Yunnan, China	Haplotype 3	Chinese landrace	Yes
322	Zhuoludongmai	Hebei, China	Haplotype 3	Chinese landrace	Yes
323	Zhuonixiaomai	Sichuan, China	Haplotype 3	Chinese landrace	No
324	Zhushimai	Yunnan, China	Haplotype 3	Chinese landrace	Yes
325	Zihuatou	Henan, China	Haplotype 3	Chinese landrace	No
326	Zijingbai	Hebei, China	Haplotype 3	Chinese landrace	No
327	Zimai	Hubei, China	Haplotype 3	Chinese landrace	No
328	Zipi	Sichuan, China	Haplotype 3	Chinese landrace	Yes
329	Zuantoubaike	Jiangsu, China	Haplotype 3	Chinese landrace	No
330	Bainong 3217	Henan, China	Haplotype 1	Chinese cultivar released before 2000	Yes
331	Bihongsui	Inner Mongolia, China	Haplotype 1	Chinese cultivar released before 2000	Yes
332	Dixiuzao	Fujian, China	Haplotype 1	Chinese cultivar released before 2000	Yes
333	Huzhuhong	Qinghai, China	Haplotype 1	Chinese cultivar released before 2000	Yes
334	Jinan 17	Shandong, China	Haplotype 1	Chinese cultivar released before 2000	Yes
335	Jinmai 4	Gansu, China	Haplotype 1	Chinese cultivar released before 2000	Yes
336	Kangxiu 10	Fujian, China	Haplotype 1	Chinese cultivar released before 2000	Yes
337	Wenmai 6	Henan, China	Haplotype 1	Chinese cultivar released before 2000	Yes
338	Xinshuguang 1	Heilongjiang, China	Haplotype 1	Chinese cultivar released before 2000	Yes
339	Zhengzhou 6	Henan, China	Haplotype 1	Chinese cultivar released before 2000	Yes
340	Zhoumai 9	Henan, China	Haplotype 1	Chinese cultivar released before 2000	Yes
341	Bimai 26	Guizhou, China	Haplotype 2	Chinese cultivar released before 2000	Yes
342	Changzhi 6406	Shanxi, China	Haplotype 2	Chinese cultivar released before 2000	Yes
343	Dongfanghong 3	Beijing, China	Haplotype 2	Chinese cultivar released before 2000	Yes
344	Emai 6	Hubei, China	Haplotype 2	Chinese cultivar released before 2000	Yes
345	Enmai 4	Hubei, China	Haplotype 2	Chinese cultivar released before 2000	Yes
346	Fan 6	Sichuan, China	Haplotype 2	Chinese cultivar released before 2000	Yes
347	Fengkang 2	Beijing, China	Haplotype 2	Chinese cultivar released before 2000	Yes
348	Fengmai 11	Yunnan, China	Haplotype 2	Chinese cultivar released before 2000	Yes
349	Funo	Italy	Haplotype 2	Chinese cultivar released before 2000	Yes
350	Ganmai 8	Gansu, China	Haplotype 2	Chinese cultivar released before 2000	Yes
351	Gaoyuan 506	Qinghai, China	Haplotype 2	Chinese cultivar released before 2000	Yes
352	Guinong 10	Guizhou, China	Haplotype 2	Chinese cultivar released before 2000	Yes
353	Jichun 1016	Jilin, China	Haplotype 2	Chinese cultivar released before 2000	Yes
354	Jinchun 3	Shanxi, China	Haplotype 2	Chinese cultivar released before 2000	Yes
355	Jinmai 2148	Fujian, China	Haplotype 2	Chinese cultivar released before 2000	Yes
356	Jinmai 8	Shanxi, China	Haplotype 2	Chinese cultivar released before 2000	Yes
357	Kadong 3	Xinjiang, China	Haplotype 2	Chinese cultivar released before 2000	No
358	Kadong 4	Xinjiang, China	Haplotype 2	Chinese cultivar released before 2000	No
359	Kashi 1	Xinjiang, China	Haplotype 2	Chinese cultivar released before 2000	Yes
360	Kashibaipi	Xinjiang, China	Haplotype 2	Chinese cultivar released before 2000	Yes
361	Kefeng 3	Heilongjiang, China	Haplotype 2	Chinese cultivar released before 2000	Yes
362	Kelao 4	Heilongjiang, China	Haplotype 2	Chinese cultivar released before 2000	Yes
363	Laizhou 953	Shandong, China	Haplotype 2	Chinese cultivar released before 2000	Yes
364	Menta	Italy	Haplotype 2	Chinese cultivar released before 2000	Yes
365	Mianyang 26	Sichuan, China	Haplotype 2	Chinese cultivar released before 2000	Yes
366	Neixiang 5	Henan, China	Haplotype 2	Chinese cultivar released before 2000	Yes
367	Ningchun 4	Ningxia, China	Haplotype 2	Chinese cultivar released before 2000	Yes
368	Nongda 183	Beijing, China	Haplotype 2	Chinese cultivar released before 2000	Yes
369	Nongda 311	Beijing, China	Haplotype 2	Chinese cultivar released before 2000	Yes
370	Rikaze 54	Tibet, China	Haplotype 2	Chinese cultivar released before 2000	Yes
371	Shaannong 7859	Shaanxi, China	Haplotype 2	Chinese cultivar released before 2000	Yes
372	Shijiazhuang 407	Hebei, China	Haplotype 2	Chinese cultivar released before 2000	Yes
373	Shuwan 8	Sichuan, China	Haplotype 2	Chinese cultivar released before 2000	Yes
374	Tuokexun 1	Xinjiang, China	Haplotype 2	Chinese cultivar released before 2000	Yes
375	Xindong 11	Xinjiang, China	Haplotype 2	Chinese cultivar released before 2000	No
376	Xindong 12	Xinjiang, China	Haplotype 2	Chinese cultivar released before 2000	No
377	Xindong 22	Xinjiang, China	Haplotype 2	Chinese cultivar released before 2000	No
378	Xingyi 4	Guizhou, China	Haplotype 2	Chinese cultivar released before 2000	Yes
379	Xinkehan 9	Heilongjiang, China	Haplotype 2	Chinese cultivar released before 2000	Yes
380	Xinmai 6	Henan, China	Haplotype 2	Chinese cultivar released before 2000	No
381	Xinong 6028	Shaanxi, China	Haplotype 2	Chinese cultivar released before 2000	Yes
382	Xinshuguang 6	Heilongjiang, China	Haplotype 2	Chinese cultivar released before 2000	Yes
383	Yaan 11	Shaanxi, China	Haplotype 2	Chinese cultivar released before 2000	Yes
384	Yangmai 158	Jiangsu, China	Haplotype 2	Chinese cultivar released before 2000	Yes
385	Yannong 15	Shandong, China	Haplotype 2	Chinese cultivar released before 2000	Yes
386	Yanzhan 1	Henan, China	Haplotype 2	Chinese cultivar released before 2000	Yes
387	Yinong 3	Xinjiang, China	Haplotype 2	Chinese cultivar released before 2000	No
388	Youbao	Shandong, China	Haplotype 2	Chinese cultivar released before 2000	Yes
389	Yumai 18	Henan, China	Haplotype 2	Chinese cultivar released before 2000	Yes
390	Yumai 41	Henan, China	Haplotype 2	Chinese cultivar released before 2000	Yes
391	Yunmai 34	Yunnan, China	Haplotype 2	Chinese cultivar released before 2000	Yes
392	Zangdong 4	Tibet, China	Haplotype 2	Chinese cultivar released before 2000	Yes
393	Aifeng 3	Shaanxi, China	Haplotype 3	Chinese cultivar released before 2000	Yes
394	Anhui 3	Anhui, China	Haplotype 3	Chinese cultivar released before 2000	Yes
395	Beijing 8	Beijing, China	Haplotype 3	Chinese cultivar released before 2000	Yes
396	Bima 1	Shaanxi, China	Haplotype 3	Chinese cultivar released before 2000	Yes
397	Bima 4	Shaanxi, China	Haplotype 3	Chinese cultivar released before 2000	Yes
398	Dingxi 24	Gansu, China	Haplotype 3	Chinese cultivar released before 2000	Yes
399	Dongnong 101	Heilongjiang, China	Haplotype 3	Chinese cultivar released before 2000	Yes
400	Fengchan 3	Shaanxi, China	Haplotype 3	Chinese cultivar released before 2000	Yes
401	Fuzhuang 30	Shaanxi, China	Haplotype 3	Chinese cultivar released before 2000	Yes
402	Huadong 6	Jiangsu, China	Haplotype 3	Chinese cultivar released before 2000	Yes
403	Huining 10	Gansu, China	Haplotype 3	Chinese cultivar released before 2000	Yes
404	Jimai 2	Hebei, China	Haplotype 3	Chinese cultivar released before 2000	Yes
405	Jinan 2	Shandong, China	Haplotype 3	Chinese cultivar released before 2000	Yes
406	Jinghong 5	Beijing, China	Haplotype 3	Chinese cultivar released before 2000	Yes
407	Jingyang 60	Shanxi, China	Haplotype 3	Chinese cultivar released before 2000	Yes
408	Lianglaiyoubaipixiaomai	Inner Mongolia, China	Haplotype 3	Chinese cultivar released before 2000	Yes
409	Liying 5	Jiangsu, China	Haplotype 3	Chinese cultivar released before 2000	Yes
410	Lumai 1	Shandong, China	Haplotype 3	Chinese cultivar released before 2000	Yes
411	lvhan 328	Shanxi, China	Haplotype 3	Chinese cultivar released before 2000	Yes
412	Mingxian 169	Shanxi, China	Haplotype 3	Chinese cultivar released before 2000	Yes
413	Neimai 11	Inner Mongolia, China	Haplotype 3	Chinese cultivar released before 2000	Yes
414	Nongda 139	Beijing, China	Haplotype 3	Chinese cultivar released before 2000	Yes
415	Pingyang 27	Shanxi, China	Haplotype 3	Chinese cultivar released before 2000	Yes
416	Qingchun 28	Qinghai, China	Haplotype 3	Chinese cultivar released before 2000	Yes
417	Rikaze 8	Tibet, China	Haplotype 3	Chinese cultivar released before 2000	Yes
418	Shijiazhuang 54	Hebei, China	Haplotype 3	Chinese cultivar released before 2000	Yes
419	Shite 14	Hebei, China	Haplotype 3	Chinese cultivar released before 2000	Yes
420	Sumai 3	Jiangsu, China	Haplotype 3	Chinese cultivar released before 2000	Yes
421	Taishan 1	Shandong, China	Haplotype 3	Chinese cultivar released before 2000	Yes
422	Taizhong 23	Taiwan, China	Haplotype 3	Chinese cultivar released before 2000	Yes
423	Xiannong 39	Shaanxi, China	Haplotype 3	Chinese cultivar released before 2000	Yes
424	Xiaoyan 6	Shaanxi, China	Haplotype 3	Chinese cultivar released before 2000	Yes
425	Xindong 2	Xinjiang, China	Haplotype 3	Chinese cultivar released before 2000	Yes
426	Yuandong 822	Beijing, China	Haplotype 3	Chinese cultivar released before 2000	Yes
427	Zhemai 1	Zhejiang, China	Haplotype 3	Chinese cultivar released before 2000	Yes
428	Zhengzhou 741	Henan, China	Haplotype 3	Chinese cultivar released before 2000	Yes
429	Annong 1012	Anhui, China	haplotype 1	Chinese cultivar released after 2000	No
430	Bainong 201	Henan, China	haplotype 1	Chinese cultivar released after 2000	No
431	Bainong 4199	Henan, China	haplotype 1	Chinese cultivar released after 2000	Yes
432	Bainong 5819	Henan, China	haplotype 1	Chinese cultivar released after 2000	No
433	Changmai 20	Henan, China	haplotype 1	Chinese cultivar released after 2000	No
434	Chuanmai 602	Sichuan, China	haplotype 1	Chinese cultivar released after 2000	No
435	Chuanmai 93	Sichuan, China	haplotype 1	Chinese cultivar released after 2000	No
436	Chuanmai 98	Sichuan, China	haplotype 1	Chinese cultivar released after 2000	No
437	Cunmai 5	Henan, China	haplotype 1	Chinese cultivar released after 2000	Yes
438	Cunmai 8	Henan, China	haplotype 1	Chinese cultivar released after 2000	Yes
439	Fanyumai 17	Henan, China	haplotype 1	Chinese cultivar released after 2000	Yes
440	Guomai 182	Anhui, China	haplotype 1	Chinese cultivar released after 2000	No
441	Guomai 99	Anhui, China	haplotype 1	Chinese cultivar released after 2000	No
442	Guoshengmai 1	Anhui, China	haplotype 1	Chinese cultivar released after 2000	No
443	Hemai 1707	Henan, China	haplotype 1	Chinese cultivar released after 2000	No
444	Henyou 1601	Hebei, China	haplotype 1	Chinese cultivar released after 2000	Yes
445	Hongwan 88	Anhui, China	haplotype 1	Chinese cultivar released after 2000	No
446	Huacheng 3366	Anhui, China	haplotype 1	Chinese cultivar released after 2000	No
447	Huacheng 859	Anhui, China	haplotype 1	Chinese cultivar released after 2000	No
448	Huaimai 20	Jiangsu, China	haplotype 1	Chinese cultivar released after 2000	Yes
449	Huaimai 29	Jiangsu, China	haplotype 1	Chinese cultivar released after 2000	No
450	Huaimai 39	Jiangsu, China	haplotype 1	Chinese cultivar released after 2000	No
451	Huaimai 40	Jiangsu, China	haplotype 1	Chinese cultivar released after 2000	Yes
452	Huamai 5	Jiangsu, China	haplotype 1	Chinese cultivar released after 2000	No
453	Jimai 20	Shandong, China	haplotype 1	Chinese cultivar released after 2000	Yes
454	Jimai 585	Hebei, China	haplotype 1	Chinese cultivar released after 2000	Yes
455	Jizimai 1	Shandong, China	haplotype 1	Chinese cultivar released after 2000	Yes
456	Lunxuan 66	Beijing, China	haplotype 1	Chinese cultivar released after 2000	Yes
457	Luomai 10	Anhui, China	haplotype 1	Chinese cultivar released after 2000	No
458	Luomai 26	Henan, China	haplotype 1	Chinese cultivar released after 2000	Yes
459	Luomai 29	Henan, China	haplotype 1	Chinese cultivar released after 2000	No
460	Mengmai 032	Shaanxi, China	haplotype 1	Chinese cultivar released after 2000	No
461	Mengmai 0818	Henan, China	haplotype 1	Chinese cultivar released after 2000	No
462	Mengmai 169	Henan, China	haplotype 1	Chinese cultivar released after 2000	No
463	Mianmai 367	Sichuan, China	haplotype 1	Chinese cultivar released after 2000	No
464	Mianmai 51	Sichuan, China	haplotype 1	Chinese cultivar released after 2000	No
465	Ningmai 23	Jiangsu, China	haplotype 1	Chinese cultivar released after 2000	No
466	Nongda 399	Hebei, China	haplotype 1	Chinese cultivar released after 2000	Yes
467	Quanmai 725	Anhui, China	haplotype 1	Chinese cultivar released after 2000	No
468	Shannong 116	Shandong, China	haplotype 1	Chinese cultivar released after 2000	Yes
469	Shi 4185	Hebei, China	haplotype 1	Chinese cultivar released after 2000	Yes
470	Shumai 482	Sichuan, China	haplotype 1	Chinese cultivar released after 2000	No
471	Shumai 830	Sichuan, China	haplotype 1	Chinese cultivar released after 2000	No
472	Shunmai 11	Henan, China	haplotype 1	Chinese cultivar released after 2000	No
473	Shunmai 13	Henan, China	haplotype 1	Chinese cultivar released after 2000	No
474	Wanke 800	Anhui, China	haplotype 1	Chinese cultivar released after 2000	No
475	Wankenmai 869	Anhui, China	haplotype 1	Chinese cultivar released after 2000	No
476	Wanmai 38	Anhui, China	haplotype 1	Chinese cultivar released after 2000	No
477	Wanmai 52	Anhui, China	haplotype 1	Chinese cultivar released after 2000	No
478	Weilai 0818	Anhui, China	haplotype 1	Chinese cultivar released after 2000	No
479	Womai 66	Anhui, China	haplotype 1	Chinese cultivar released after 2000	Yes
480	Xikemai 546	Sichuan, China	haplotype 1	Chinese cultivar released after 2000	No
481	Xinmai 21	Henan, China	haplotype 1	Chinese cultivar released after 2000	No
482	Xinmai 36	Henan, China	haplotype 1	Chinese cultivar released after 2000	No
483	Xinmai57	Henan, China	haplotype 1	Chinese cultivar released after 2000	No
484	Xinmai 38	Henan, China	haplotype 1	Chinese cultivar released after 2000	No
485	Xinmai 60	Henan, China	haplotype 1	Chinese cultivar released after 2000	No
486	Xinong 1125	Shaanxi, China	haplotype 1	Chinese cultivar released after 2000	No
487	Xinong1366	Shaanxi, China	haplotype 1	Chinese cultivar released after 2000	No
488	Xinong 822	Shaanxi, China	haplotype 1	Chinese cultivar released after 2000	No
489	Xinzhi 6	Henan, China	haplotype 1	Chinese cultivar released after 2000	No
490	Xumai 1889	Henan, China	haplotype 1	Chinese cultivar released after 2000	No
491	Xunong 029	Jiangsu, China	haplotype 1	Chinese cultivar released after 2000	No
492	Yanbo 307	Henan, China	haplotype 1	Chinese cultivar released after 2000	No
493	Yangmai 33	Jiangsu, China	haplotype 1	Chinese cultivar released after 2000	No
494	Yannong 999	Shandong, China	haplotype 1	Chinese cultivar released after 2000	Yes
495	Yumai 158	Henan, China	haplotype 1	Chinese cultivar released after 2000	No
496	416	——	haplotype 1	Chinese cultivar released after 2000	Yes
497	Zhengda181	Henan, China	haplotype 1	Chinese cultivar released after 2000	No
498	Zhengmai 0989	Henan, China	haplotype 1	Chinese cultivar released after 2000	No
499	Zhengmai 186	Henan, China	haplotype 1	Chinese cultivar released after 2000	No
500	Zhengmai 1860	Henan, China	haplotype 1	Chinese cultivar released after 2000	No
501	Zhengmai33	Henan, China	haplotype 1	Chinese cultivar released after 2000	No
502	Zhengmai 379	Henan, China	haplotype 1	Chinese cultivar released after 2000	Yes
503	Zhengmai 366	Henan, China	haplotype 1	Chinese cultivar released after 2000	Yes
504	Zhengmai 7698	Henan, China	haplotype 1	Chinese cultivar released after 2000	Yes
505	Zhengmai 9134	Henan, China	haplotype 1	Chinese cultivar released after 2000	No
506	Zhengmai 918	Henan, China	haplotype 1	Chinese cultivar released after 2000	No
507	Zhengmai 9188	Henan, China	haplotype 1	Chinese cultivar released after 2000	No
508	Zhenmai 9	Jiangsu, China	haplotype 1	Chinese cultivar released after 2000	No
509	Zhongkemai 169	Sichuan, China	haplotype 1	Chinese cultivar released after 2000	No
510	Zhongyou 9507	Beijing, China	haplotype 1	Chinese cultivar released after 2000	Yes
511	Zhongyu 1123	Henan, China	haplotype 1	Chinese cultivar released after 2000	No
512	Zhongyuan 18	Henan, China	haplotype 1	Chinese cultivar released after 2000	No
513	Zhongzhimai 13	Beijing, China	haplotype 1	Chinese cultivar released after 2000	No
514	Zhoufeng 173	Henan, China	haplotype 1	Chinese cultivar released after 2000	No
515	Zhoumai 16	Henan, China	haplotype 1	Chinese cultivar released after 2000	No
516	Zhoumai 18	Henan, China	haplotype 1	Chinese cultivar released after 2000	No
517	Zhoumai 22	Henan, China	haplotype 1	Chinese cultivar released after 2000	Yes
518	Zhoumai 26	Henan, China	haplotype 1	Chinese cultivar released after 2000	No
519	Zhoumai 27	Henan, China	haplotype 1	Chinese cultivar released after 2000	Yes
520	Zhoumai 28	Henan, China	haplotype 1	Chinese cultivar released after 2000	No
521	Zhoumai 30	Henan, China	haplotype 1	Chinese cultivar released after 2000	No
522	Zhoumai 32	Henan, China	haplotype 1	Chinese cultivar released after 2000	Yes
523	Zhoumai 36	Henan, China	haplotype 1	Chinese cultivar released after 2000	Yes
524	Zhoumai 37	Henan, China	haplotype 1	Chinese cultivar released after 2000	No
525	Zhoumai 38	Henan, China	haplotype 1	Chinese cultivar released after 2000	Yes
526	Zhouyu 18	Henan, China	haplotype 1	Chinese cultivar released after 2000	No
527	Anke 157	Anhui, China	haplotype 2	Chinese cultivar released after 2000	No
528	Annongda 1216	Anhui, China	haplotype 2	Chinese cultivar released after 2000	No
529	Bomai13	Anhui, China	haplotype 2	Chinese cultivar released after 2000	No
530	Chuanmai 104	Sichuan, China	haplotype 2	Chinese cultivar released after 2000	No
531	Chuanmai 42	Sichuan, China	haplotype 2	Chinese cultivar released after 2000	Yes
532	Chuanmai 83	Sichuan, China	haplotype 2	Chinese cultivar released after 2000	No
533	Chuannong 27	Sichuan, China	haplotype 2	Chinese cultivar released after 2000	No
534	Chuannong 32	Sichuan, China	haplotype 2	Chinese cultivar released after 2000	No
535	Fanmai 5	Henan, China	haplotype 2	Chinese cultivar released after 2000	No
536	Fumai 168	——	haplotype 2	Chinese cultivar released after 2000	Yes
537	Gaoyou 2018	Hebei, China	haplotype 2	Chinese cultivar released after 2000	Yes
538	Gaoyou 5766	Hebei, China	haplotype 2	Chinese cultivar released after 2000	Yes
539	Guohong 3	Anhui, China	haplotype 2	Chinese cultivar released after 2000	No
540	Guomai 9	Anhui, China	haplotype 2	Chinese cultivar released after 2000	No
541	Guoyang 537	Henan, China	haplotype 2	Chinese cultivar released after 2000	No
542	Handan 6172	Hebei, China	haplotype 2	Chinese cultivar released after 2000	Yes
543	Hemai 22	Shandong, China	haplotype 2	Chinese cultivar released after 2000	Yes
544	Heng H16 Guan 152	Hebei, China	haplotype 2	Chinese cultivar released after 2000	Yes
545	Hengguan 35	Hebei, China	haplotype 2	Chinese cultivar released after 2000	Yes
546	Hengjinmai 8	Anhui, China	haplotype 2	Chinese cultivar released after 2000	No
547	Henong 8324	Hebei, China	haplotype 2	Chinese cultivar released after 2000	Yes
548	Hongdi 09-5	Shandong, China	haplotype 2	Chinese cultivar released after 2000	Yes
549	Huaimai 21	Jiangsu, China	haplotype 2	Chinese cultivar released after 2000	No
550	Huaimai 24	Jiangsu, China	haplotype 2	Chinese cultivar released after 2000	No
551	Huaimai 32	Jiangsu, China	haplotype 2	Chinese cultivar released after 2000	No
552	Huaimai 33	Jiangsu, China	haplotype 2	Chinese cultivar released after 2000	No
553	Huamai 7	Jiangsu, China	haplotype 2	Chinese cultivar released after 2000	No
554	Huimai 101	Anhui, China	haplotype 2	Chinese cultivar released after 2000	No
555	Huiyan 66	Hebei, China	haplotype 2	Chinese cultivar released after 2000	No
556	Jike 33	Anhui, China	haplotype 2	Chinese cultivar released after 2000	No
557	Jimai 20	Shandong, China	haplotype 2	Chinese cultivar released after 2000	Yes
558	Jimai 22	Shandong, China	haplotype 2	Chinese cultivar released after 2000	Yes
559	Jimai 28	Shandong, China	haplotype 2	Chinese cultivar released after 2000	No
560	Jimai 324	Hebei, China	haplotype 2	Chinese cultivar released after 2000	Yes
561	Jimai 333	Hebei, China	haplotype 2	Chinese cultivar released after 2000	Yes
562	Jimai 38	Shandong, China	haplotype 2	Chinese cultivar released after 2000	Yes
563	Jimai 44	Shandong, China	haplotype 2	Chinese cultivar released after 2000	Yes
564	Jimai 713	Hebei, China	haplotype 2	Chinese cultivar released after 2000	Yes
565	Jinhe 16294	Hebei, China	haplotype 2	Chinese cultivar released after 2000	Yes
566	Jinuo 116	Shandong, China	haplotype 2	Chinese cultivar released after 2000	No
567	Kenong 2009	Hebei, China	haplotype 2	Chinese cultivar released after 2000	Yes
568	Kexing 1609	Henan, China	haplotype 2	Chinese cultivar released after 2000	No
569	Kexing 3302	Henan, China	haplotype 2	Chinese cultivar released after 2000	Yes
570	Lemai 608	Anhui, China	haplotype 2	Chinese cultivar released after 2000	No
571	Liangmai 4	Sichuan, China	haplotype 2	Chinese cultivar released after 2000	No
572	Liangxing 66	Shandong, China	haplotype 2	Chinese cultivar released after 2000	Yes
573	Liangxing 77	Shandong, China	haplotype 2	Chinese cultivar released after 2000	No
574	Liangxing 99	Shandong, China	haplotype 2	Chinese cultivar released after 2000	Yes
575	Longke 1109	Anhui, China	haplotype 2	Chinese cultivar released after 2000	No
576	Longping 968	Anhui, China	haplotype 2	Chinese cultivar released after 2000	No
577	Longpingmai 518	Henan, China	haplotype 2	Chinese cultivar released after 2000	No
578	Lunxuan 145	Hebei, China	haplotype 2	Chinese cultivar released after 2000	Yes
579	Lunxuan 2000	Henan, China	haplotype 2	Chinese cultivar released after 2000	Yes
580	Lunxuan 49	Beijing, China	haplotype 2	Chinese cultivar released after 2000	Yes
581	Luyuan 502	Shandong, China	haplotype 2	Chinese cultivar released after 2000	No
582	Mianmai 112	Sichuan, China	haplotype 2	Chinese cultivar released after 2000	No
583	Mianmai 37	Sichuan, China	haplotype 2	Chinese cultivar released after 2000	No
584	Mianmai 902	Sichuan, China	haplotype 2	Chinese cultivar released after 2000	No
585	Mianmai 903	Sichuan, China	haplotype 2	Chinese cultivar released after 2000	No
586	Ningmai 21	Jiangsu, China	haplotype 2	Chinese cultivar released after 2000	No
587	Nongda 179	Beijing, China	haplotype 2	Chinese cultivar released after 2000	Yes
588	Shannong 05-066	Shandong, China	haplotype 2	Chinese cultivar released after 2000	Yes
589	Shannong 20	Shandong, China	haplotype 2	Chinese cultivar released after 2000	No
590	Shannong 29	Shandong, China	haplotype 2	Chinese cultivar released after 2000	Yes
591	Shannong 38	Shandong, China	haplotype 2	Chinese cultivar released after 2000	No
592	Shannong 40	Shandong, China	haplotype 2	Chinese cultivar released after 2000	No
593	Shannong 44	Shandong, China	haplotype 2	Chinese cultivar released after 2000	No
594	Shannong 46	Shandong, China	haplotype 2	Chinese cultivar released after 2000	No
595	Shannong 47	Shandong, China	haplotype 2	Chinese cultivar released after 2000	No
596	Shannong 55	Shandong, China	haplotype 2	Chinese cultivar released after 2000	No
597	Shannong 56	Shandong, China	haplotype 2	Chinese cultivar released after 2000	No
598	Shannong 57	Shandong, China	haplotype 2	Chinese cultivar released after 2000	No
599	Shannong 67	Shandong, China	haplotype 2	Chinese cultivar released after 2000	No
600	Shengxuan 6	Jiangsu, China	haplotype 2	Chinese cultivar released after 2000	No
601	Shi 166218	Hebei, China	haplotype 2	Chinese cultivar released after 2000	Yes
602	Shi 1750356	Hebei, China	haplotype 2	Chinese cultivar released after 2000	Yes
603	Shikenuo 1	Hebei, China	haplotype 2	Chinese cultivar released after 2000	No
604	Shiluan 02-1	Hebei, China	haplotype 2	Chinese cultivar released after 2000	Yes
605	Shimai 15	Hebei, China	haplotype 2	Chinese cultivar released after 2000	Yes
606	Shumai 1868	Sichuan, China	haplotype 2	Chinese cultivar released after 2000	No
607	Shumai 969	Sichuan, China	haplotype 2	Chinese cultivar released after 2000	No
608	Shunmai 1718	Shanxi, China	haplotype 2	Chinese cultivar released after 2000	Yes
609	Su 553	Anhui, China	haplotype 2	Chinese cultivar released after 2000	No
610	Sulong 128	Anhui, China	haplotype 2	Chinese cultivar released after 2000	No
611	Sumai 11	Jiangsu, China	haplotype 2	Chinese cultivar released after 2000	No
612	Sumai 188	Jiangsu, China	haplotype 2	Chinese cultivar released after 2000	No
613	Taikemai 33	Shandong, China	haplotype 2	Chinese cultivar released after 2000	Yes
614	Taikemai 6215	Shandong, China	haplotype 2	Chinese cultivar released after 2000	Yes
615	Wanfeng 269	Henan, China	haplotype 2	Chinese cultivar released after 2000	Yes
616	Wankenmai 076	Anhui, China	haplotype 2	Chinese cultivar released after 2000	No
617	Wanmai 203	Anhui, China	haplotype 2	Chinese cultivar released after 2000	No
618	Wanmai 606	Anhui, China	haplotype 2	Chinese cultivar released after 2000	No
619	Wanximai 0638	Anhui, China	haplotype 2	Chinese cultivar released after 2000	No
620	Xiangmai 55	Hubei, China	haplotype 2	Chinese cultivar released after 2000	Yes
621	Xinchun 16	Xinjiang, China	haplotype 2	Chinese cultivar released after 2000	No
622	Xinchun 19	Xinjiang, China	haplotype 2	Chinese cultivar released after 2000	No
623	Xinchun 20	Xinjiang, China	haplotype 2	Chinese cultivar released after 2000	No
624	Xinchun 21	Xinjiang, China	haplotype 2	Chinese cultivar released after 2000	No
625	Xinchun 22	Xinjiang, China	haplotype 2	Chinese cultivar released after 2000	No
626	Xinchun 23	Xinjiang, China	haplotype 2	Chinese cultivar released after 2000	No
627	Xinchun 24	Xinjiang, China	haplotype 2	Chinese cultivar released after 2000	No
628	Xinchun 26	Xinjiang, China	haplotype 2	Chinese cultivar released after 2000	No
629	Xingmai 13	Hebei, China	haplotype 2	Chinese cultivar released after 2000	No
630	Xinkemai 169	Henan, China	haplotype 2	Chinese cultivar released after 2000	No
631	Xinmai 11	Henan, China	haplotype 2	Chinese cultivar released after 2000	No
632	Xinmai 18	Henan, China	haplotype 2	Chinese cultivar released after 2000	No
633	Xinmai 19	Henan, China	haplotype 2	Chinese cultivar released after 2000	Yes
634	Xinmai 26	Henan, China	haplotype 2	Chinese cultivar released after 2000	Yes
635	Xinmai 30	Henan, China	haplotype 2	Chinese cultivar released after 2000	No
636	Xinmai 45	Henan, China	haplotype 2	Chinese cultivar released after 2000	Yes
637	Xinong 172	Shaanxi, China	haplotype 2	Chinese cultivar released after 2000	No
638	Xinong 979	Shaanxi, China	haplotype 2	Chinese cultivar released after 2000	Yes
639	Xumai 15019	Jiangsu, China	haplotype 2	Chinese cultivar released after 2000	No
640	Xumai 33	Jiangsu, China	haplotype 2	Chinese cultivar released after 2000	No
641	Yanzhan 4110	Henan, China	haplotype 2	Chinese cultivar released after 2000	Yes
642	Yangfumai 5	Jiangsu, China	haplotype 2	Chinese cultivar released after 2000	No
643	Yangmai 13	Jiangsu, China	haplotype 2	Chinese cultivar released after 2000	No
644	Yangmai 20	Jiangsu, China	haplotype 2	Chinese cultivar released after 2000	No
645	Yangmai 25	Jiangsu, China	haplotype 2	Chinese cultivar released after 2000	No
646	Yannong 19	Shandong, China	haplotype 2	Chinese cultivar released after 2000	Yes
647	Yikemai 3	Anhui, China	haplotype 2	Chinese cultivar released after 2000	No
648	Yunong 035	Henan, China	haplotype 2	Chinese cultivar released after 2000	No
649	Zhengmai 136	Henan, China	haplotype 2	Chinese cultivar released after 2000	No
650	Zhengmai 182	Henan, China	haplotype 2	Chinese cultivar released after 2000	No
651	Zhengmai 4	Henan, China	haplotype 2	Chinese cultivar released after 2000	No
652	Zhengmai 6	Henan, China	haplotype 2	Chinese cultivar released after 2000	No
653	Zhengmai 9023	Henan, China	haplotype 2	Chinese cultivar released after 2000	Yes
654	Zhenmai 11	Jiangsu, China	haplotype 2	Chinese cultivar released after 2000	No
655	Zhenmai 168	Jiangsu, China	haplotype 2	Chinese cultivar released after 2000	Yes
656	Zhongkemai 13	Sichuan, China	haplotype 2	Chinese cultivar released after 2000	No
657	Zhongmai 225	Henan, China	haplotype 2	Chinese cultivar released after 2000	Yes
658	Zhongmai 30	Beijing, China	haplotype 2	Chinese cultivar released after 2000	No
659	Zhongmai 578	Henan, China	haplotype 2	Chinese cultivar released after 2000	Yes
660	Zhouyuan 9369	Shandong, China	haplotype 2	Chinese cultivar released after 2000	Yes
661	Zimai 19	Anhui, China	haplotype 2	Chinese cultivar released after 2000	No
662	Annong 0711	Anhui, China	haplotype 3	Chinese cultivar released after 2000	No
663	Bainong 207	Henan, China	haplotype 3	Chinese cultivar released after 2000	Yes
664	Bainong AK58	Henan, China	haplotype 3	Chinese cultivar released after 2000	Yes
665	Changmai 22	Henan, China	haplotype 3	Chinese cultivar released after 2000	No
666	Chuanyu 35	Sichuan, China	haplotype 3	Chinese cultivar released after 2000	No
667	Fanmai 5039	Henan, China	haplotype 3	Chinese cultivar released after 2000	Yes
668	Fengdecunmai 1	Henan, China	haplotype 3	Chinese cultivar released after 2000	Yes
669	Gushen 6	Anhui, China	haplotype 3	Chinese cultivar released after 2000	No
670	Heng Y156028	Hebei, China	haplotype 3	Chinese cultivar released after 2000	Yes
671	Huamai 14	Jiangsu, China	haplotype 3	Chinese cultivar released after 2000	No
672	Huamai 6	Jiangsu, China	haplotype 3	Chinese cultivar released after 2000	No
673	Jimai 106	Shandong, China	haplotype 3	Chinese cultivar released after 2000	Yes
674	Liken 4	Shaanxi, China	haplotype 3	Chinese cultivar released after 2000	Yes
675	Ningmai 13	Jiangsu, China	haplotype 3	Chinese cultivar released after 2000	No
676	Ningmai 16	Jiangsu, China	haplotype 3	Chinese cultivar released after 2000	No
677	Puxing 5	Henan, China	haplotype 3	Chinese cultivar released after 2000	No
678	Qingnong 3	Anhui, China	haplotype 3	Chinese cultivar released after 2000	No
679	Shangmai 189	Henan, China	haplotype 3	Chinese cultivar released after 2000	No
680	Shannong 48	Shandong, China	haplotype 3	Chinese cultivar released after 2000	No
681	Shixin 828	Hebei, China	haplotype 3	Chinese cultivar released after 2000	Yes
682	Shiyou 1921	Hebei, China	haplotype 3	Chinese cultivar released after 2000	Yes
683	Shumai 133	Sichuan, China	haplotype 3	Chinese cultivar released after 2000	No
684	Xinong 161	Shaanxi, China	haplotype 3	Chinese cultivar released after 2000	No
685	Xinong 511	Shaanxi, China	haplotype 3	Chinese cultivar released after 2000	Yes
686	Xinong 529	Shaanxi, China	haplotype 3	Chinese cultivar released after 2000	Yes
687	Xumai 20147	Jiangsu, China	haplotype 3	Chinese cultivar released after 2000	No
688	Yannong 5158	Shandong, China	haplotype 3	Chinese cultivar released after 2000	No
689	Yikemai 5	Anhui, China	haplotype 3	Chinese cultivar released after 2000	No
690	Yunong 910	Henan, China	haplotype 3	Chinese cultivar released after 2000	No
691	Zhengmai 113	Henan, China	haplotype 3	Chinese cultivar released after 2000	No
692	Zhengyu 11	Henan, China	haplotype 3	Chinese cultivar released after 2000	No
693	Zhongmai 1824	Beijing, China	haplotype 3	Chinese cultivar released after 2000	Yes
694	Zhongmai 5215	Henan, China	haplotype 3	Chinese cultivar released after 2000	Yes
695	Zhongmai 895	Shaanxi, China	haplotype 3	Chinese cultivar released after 2000	Yes
696	Zhou 8425B	Henan, China	haplotype 3	Chinese cultivar released after 2000	Yes

## Sheet: Table S2
Table S2 Details regarding the primers used in this study
Gene name	Marker	Forward (5'-3')	Reverse (5'-3')	Description	Position in chromosome 5B (bp)
TraesCS5B02G471400	KASP-4486	GAAGGTGACCAAGTTCATGCTCGTCTCGAGCGACTACATCA	GTTGCTCTCGATCCCCTTAC	mapping	644862996
		GAAGGTCGGAGTCAACGGATTCGTCTCGAGCGACTACATCG
TraesCS5B02G690800LC	KASP-5295	GAAGGTGACCAAGTTCATGCTCACCTGCTCCCACGAATGC	CCCACGGTGTTTTCCTGTTG	mapping	652950437
		GAAGGTCGGAGTCAACGGATTCACCTGCTCCCACGAATGT
TraesCS5B02G691400LC	KASP-5365	GAAGGTGACCAAGTTCATGCTACAACAACAAGTGGCCCCTA	CCAACACTCCCCAGGTTTCT	mapping	653655623
		GAAGGTCGGAGTCAACGGATTACAACAACAAGTGGCCCCTG
TraesCS5B02G481900	KASP-5475	GAAGGTGACCAAGTTCATGCTGGCCTAAAAGCCGAACCACT	GATGACCTAGCCTGGAGTGC	mapping	654753486
		GAAGGTCGGAGTCAACGGATTGGCCTAAAAGCCGAACCACC
TraesCS5B02G694200LC	KASP-5558	GAAGGTGACCAAGTTCATGCTCGCGAGGATCAACCCCGG	GTCAAGAATCACGGTGAGCG	mapping	655582592
		GAAGGTCGGAGTCAACGGATTCGCGAGGATCAACCCCGA
TraesCS5B02G485700	KASP-5692	GAAGGTGACCAAGTTCATGCTTCTCCGCCTACGCCATCG	AAGAACGACGGACATCTCGG	mapping	656926484
		GAAGGTCGGAGTCAACGGATTTCTCCGCCTACGCCATCA
TraesCS5B02G486300	KASP-5771	GAAGGTGACCAAGTTCATGCTTGCTGGGGATGGAGATGGC	AAGATGTTGGACTCCCTGGC	mapping	657710393
		GAAGGTCGGAGTCAACGGATTTGCTGGGGATGGAGATGGT
TraesCS5B02G491500	KASP-6597	GAAGGTGACCAAGTTCATGCTACAACCTCACAACGGTAAGC	GGCACCTGTTGTAACACTGC	mapping	659768835
		GAAGGTCGGAGTCAACGGATTACAACCTCACAACGGTAAGT
TraesCS5B02G494600	KASP-6245	GAAGGTGACCAAGTTCATGCTTCCTATCGATGCGTGGAGAT	TGCTGACTCCTTCTCCTCAGA	mapping	662456688
		GAAGGTCGGAGTCAACGGATTTCCTATCGATGCGTGGAGAA
TraesCS5B02G497300	KASP-6643	GAAGGTGACCAAGTTCATGCTCTCCACGGTTCAGCTCCC	AGCATCATCAGACGGTGCT	mapping	664376674
		GAAGGTCGGAGTCAACGGATTCTCCACGGTTCAGCTCCA
TraesCS5B02G486700	KASP-58070	GAAGGTGACCAAGTTCATGCTAAGGGTTTATCGGAGGAAGTTT	GAAATGCAAAGTGGGCCCAA	mapping	658070951
		GAAGGTCGGAGTCAACGGATTAAGGGTTTATCGGAGGAAGTTC
TraesCS5B02G487000	KASP-58158	GAAGGTGACCAAGTTCATGCTAAGCCGAGAAGGAGGGATGG	CCTTCCTTGACCGCCTTAGG	mapping	658158191
		GAAGGTCGGAGTCAACGGATTAAGCCGAGAAGGAGGGATGA
TraesCS5B02G487200	KASP-58369	GAAGGTGACCAAGTTCATGCTGCGCAGAACCAGGAAGCT	AGGTCTTGGTGCAAGCCTTA	mapping	658369160
		GAAGGTCGGAGTCAACGGATTGCGCAGAACCAGGAAGCC
TraesCS5B02G698500LC	KASP-58641	GAAGGTGACCAAGTTCATGCTTCCAGACTCTGCATCAATCTCAC	GCGAGTCAGCACTGAATTGG	mapping	658641094
		GAAGGTCGGAGTCAACGGATTTCCAGACTCTGCATCAATCTCAT
TraesCS5B02G490800	KASP-65962	GAAGGTGACCAAGTTCATGCTCGGGTTTTAGAGCATGATCTACAC	CACTGGCACCAAAAACGACA	mapping	659626234
		GAAGGTCGGAGTCAACGGATTCGGGTTTTAGAGCATGATCTACAT
	GAPDH-RT	CTGCATCATACGATGACATC	TGTCACCGACAAAGTCAGTG	reference of qRT-PCR
	βTublin-RT	GCACCATGGACAGTGTCCGT	CAGCACCAGACTGCCCAAAC	reference of qRT-PCR
	QRT	GGATCTGCGGATGTCGCAACCC	ATGCACAGGCCACTGGGAC	qRT-PCR analysis for Q
	5DqRT	CCCCTGAGCCGCCGTCGTGCTTCCCCA	CAGCCAGTCACACTCACACATGGCCT	qRT-PCR analysis for 5Dq
TraesCS5B02G486900	5BqRT	GGGCGGGTCAAGCGAGTTTCGGAGG	GGACCAGTCGTCGTCATCG	qRT-PCR analysis for 5Bq
TraesCS5B02G486900	5BqDNA-1	ATCGGTCCAGGTCGCTCC	ACGGAGATAGGGGGTGTGTAGGGTG	5Bq DNA cloning and haplotype analysis
TraesCS5B02G486900	5BqDNA-2	GCAGGCACACACACTAAA	CCCAGAATTCCAGCACTTG	5Bq DNA cloning
TraesCS5B02G486900	5BqDNA-3	TATCATCACTACGAGAACGACCCCT	TCCAAGTTTTTTCAAGAGTCTGTTT	5Bq DNA cloning and haplotype analysis
TraesCS5B02G486900	5BqcDNA	GGCGGGTCAAGCGAGTT	GAAACTTGAGCAATGGATAC	5Bq cDNA cloning
	pCAMBIA2300-5Bq-eGFP	GTACCCGGGGATCCTCTAGAATGGTGCTGGATCTCAATGTCG	CCTTGCTCACCATGGTACTAGTGTTGTCCGGCGGGCG	5Bq subcellular localization

## Sheet: Table S3
Table S3 Comparison of the agronomic traits of S-Cp2 and WT plants
Traits	Growing season	WT	S-Cp2	E	G	E × G
Plant height (cm)	2022-2023	82.46 ± 2.19	64.30 ± 1.92**	31.34**	4002.29**	1.86
	2023-2024	84.50 ± 2.34	65.54 ± 1.79**
Rachis length (cm)	2022-2023	11.99 ± 0.57	5.42 ± 0.36**	39.86**	10359.78**	1.87
	2023-2024	12.50 ± 0.57	5.74 ± 0.27**
Rachis node number	2022-2023	21.70 ± 0.89	20.40 ± 1.25**	58.11**	49.52**	0.34
	2023-2024	22.90 ± 1.46	21.80 ±1.16**
Rachis internode length (mm)	2022-2023	5.53 ± 0.26	2.66 ± 0.13**	1.01	6043.64**	0.25
	2023-2024	5.48 ± 0.39	2.64 ± 0.16**
Grain number per spike	2022-2023	54.34 ± 1.98	29.04 ± 1.99**	207.26**	1137.91**	387.07**
	2023-2024	51.84 ± 5.47	45.18 ± 2.65**
Grain length (mm)	2022-2023	7.41 ± 0.22	7.62 ± 0.23**	192.80**	23.02**	0.24
	2023-2024	6.89 ± 0.32	7.06 ± 0.32*
Grain width (mm)	2022-2023	3.50 ± 0.12	3.74 ± 0.18**	3.15	106.43**	1.8
	2023-2024	3.42 ± 0.17	3.73 ± 0.25**
Thousand kernel weight (g)	2022-2023	51.09 ± 0.93	57.43 ± 1.04**	0.04	914.93**	65.31**
	2023-2024	52.46 ± 1.02	56.13 ± 1.58**
Flag leaf length (cm)	2022-2023	19.86 ± 1.79	22.51 ± 2.00**	100.83**	78.24**	1.27
	2023-2024	17.49 ± 1.62	19.54 ± 2.08**
Flag leaf width (cm)	2022-2023	1.86 ± 0.18	1.49 ± 0.11**	352.91**	247.36**	0.07
	2023-2024	2.29 ± 0.19	1.93 ± 0.18**
Effective tiller number	2022-2023	4.24 ± 0.98	4.36 ± 0.94	0.64	1.19	0.05
	2023-2024	4.32 ± 0.98	4.50 ± 0.99
Note: Data are presented as mean ± standard deviation. **, P < 0.01; *, P < 0.05; E, environment; G, genotype; E × G, interaction between the environment and genotype.

## Sheet: Table S4
Table S4 Comparison of the agronomic traits of Shumai482, S-Cp2 and three revertants
Lines	Plant height (cm)	Rachis length (cm)	Rachis node number	Rachis internode length (mm)	Grain number per spike
Shumai482	65.86 ± 1.34 b	11.56 ± 0.63 ab	22.20 ± 1.48 a	5.22 ± 0.31 ab	53.40 ± 2.22 b
S-Cp2	47.40 ± 3.65 d	5.70 ± 0.67 c	21.80 ± 0.84 a	2.61 ± 0.24 c	44.60 ±2.07 d
rev1	70.00 ± 2.55 a	12.90 ± 1.18 a	21.80 ± 1.79 a	5.94 ± 0.61 a	49.40 ± 2.37 c
rev2	69.80 ± 1.52 a	12.44 ± 0.76 a	22.60 ± 1.67 a	5.55 ± 0.78 ab	50.60 ± 2.01 c
rev3	61.4 ± 1.95 c	10.32 ± 0.94 b	22.00 ± 1.58 a	4.69 ± 0.34 b	57.40 ± 2.46 a
Note: Data are presented as mean ± standard deviation. Small letters after the numbers indicate significance at P < 0.05

## Sheet: Table S5
Table S5 Correlation analysis of the agronomic traits of S-Cp2 and WT plants
Traits	Rachis internode length	Plant height	Rachis length	Rachis node number	Grain number per spike	Grain length	Grain width	Thousand kernel weight	Flag leaf length	Flag leaf width	Effective tiller number
Rachis internode length	1
Plant height	0.948**	1
Rachis length	0.984**	0.972**	1
Rachis node number	0.31**	0.491**	0.465**	1
Grain number per spike	0.767**	0.764**	0.79**	0.493**	1
Grain length	-0.246**	-0.282**	-0.297**	-0.425**	-0.494**	1
Grain width	-0.595**	-0.57**	-0.603**	-0.282**	-0.525**	0.605**	1
Thousand kernel weight	-0.871**	-0.846**	-0.866**	-0.347**	-0.777**	0.202**	0.507**	1
Flag leaf length	-0.417**	-0.505**	-0.457**	-0.419**	-0.481**	0.43**	0.276**	0.409**	1
Flag leaf width	0.57**	0.581**	0.612**	0.506**	0.706**	-0.646**	-0.427**	-0.476**	-0.49**	1
Effective tiller number	-0.072	-0.097	-0.078	-0.082	-0.04	-0.078	0.062	0.091	-0.02	0.017	1
Note: **, P < 0.01; *, P < 0.05
